# Supplementary material for: Anthropogenic noise may impair the mating behaviour of the Shore Crab Carcinus Maenas
Source: PLoS One. 2022 Oct 27;17(10):e0276889. doi: 10.1371/journal.pone.0276889 (PMC9612583; doi:10.1371/journal.pone.0276889)
Supplement: S1 Data — (XLSX) [file pone.0276889.s001.xlsx]

## Sheet: Crabs
Crab	Condition	Response	Responses	Posing	Cradle	Response_time	Response_seconds	Size_mm	Location	Date	Time_of_day
1	No Noise	Positive	1	1	0	00:12:14	734	37	Swanpool	16/06/2021	1608
2	No Noise	Positive	1	1	0	00:01:44	104	50	Castle	20/06/2021	1855
3	No Noise	Positive	1	1	1	00:01:16	76	40	Castle	20/06/2021	1855
4	No Noise	Positive	1	1	0	00:24:56	1496	45	Castle	22/06/2021	1014
5	No Noise	Negative	0	0	0	NA	NA	46	Castle	22/06/2021	1014
6	Noise	Negative	0	0	0	NA	NA	52	Durgan	24/06/2021	1208
7	Noise	Negative	0	0	0	NA	NA	32	Durgan	25/06/2021	1245
8	No Noise	Positive	1	1	0	00:02:35	155	45	Castle	26/06/2021	1351
9	Noise	Positive	1	1	0	00:07:15	435	39	Castle	26/06/2021	1351
10	No Noise	Positive	1	1	0	00:10:01	601	46	Castle	28/06/2021	1410
11	Noise	Positive	1	1	0	00:27:50	1670	58	Castle	28/06/2021	1410
12	Noise	Negative	0	0	0	NA	NA	40	Castle	28/06/2021	1410
13	No Noise	Positive	1	1	1	00:00:30	30	47	Castle	29/06/2021	1448
14	No Noise	Positive	1	1	0	00:17:31	1051	45	Castle	29/06/2021	1448
15	Noise	Positive	1	1	0	00:12:09	729	57	Castle	2021-06-07	950
16	Noise	Negative	0	0	0	NA	NA	41	Castle	2021-06-07	950
17	Noise	Positive	1	1	0	00:14:29	869	32	Castle	2021-10-07	1241
18	No Noise	Negative	0	0	0	NA	NA	41	Castle	13/07/2021	1439
19	Noise	Negative	0	0	0	NA	NA	33	Castle	13/07/2021	1439
20	Noise	Negative	0	0	0	NA	NA	47	Castle	17/07/2021	1718
21	No Noise	Positive	1	1	0	00:07:26	446	40	Castle	22/07/2021	1057
22	No Noise	Positive	1	1	0	00:04:01	241	39	Castle	22/07/2021	1057
23	Noise	Positive	1	1	0	00:01:02	62	34	Castle	31/07/2021	1732
24	No Noise	Positive	1	1	0	00:01:01	61	42	Castle	2021-01-08	1853
25	Noise	Negative	0	0	0	NA	NA	39	Castle	2021-01-08	1853
26	Noise	Positive	1	0	1	00:04:59	299	34	Castle	2021-01-08	1853
27	No Noise	Positive	1	1	0	00:04:52	292	48	Castle	2021-02-08	1949
28	Noise	Negative	0	0	0	NA	NA	44	Castle	2021-09-08	1311
29	No Noise	Positive	1	1	0	00:00:50	50	34	Castle	2021-09-08	1311
30	Noise	Negative	0	0	0	NA	NA	39	Castle	2021-09-08	1311
